# Supplementary material for: Effective gene editing by high-fidelity base editor 2 in mouse zygotes
Source: Protein Cell. 2017 Jun 5;8(8):601–11. doi: 10.1007/s13238-017-0418-2 (PMC5546933; doi:10.1007/s13238-017-0418-2)
Supplement: Supplementary file 2 — Supplementary material 2 (XLSX 11 kb) [file 13238_2017_418_MOESM2_ESM.xlsx]

## Sheet: Sheet1
Supplementary information, Table S1. Summary of Indels and Single Nucleotide Variants (SNVs) Detected by Whole-genome Sequencing
Items	gRNA-2 Homozygous embryo	WT
Raw indel	70601	65168
Post Low-quality filter	17384	16674
Post Low-complexity filter	1910	1933
Post Homopolymeric filter	938	1005
F1anking region with potential off-target sites indel	0	0
Raw SNV	52331	51610
Post Low-quality and dbSNP filter	27294	27880
Post Low-complexity filter	8168	8166
Post Homopolymeric filter	7119	7006
F1anking region with potential off-target sites SNV	0	0
