# Supplementary material for: Effective gene editing by high-fidelity base editor 2 in mouse zygotes
Source: Protein Cell. 2017 Jun 5;8(8):601–11. doi: 10.1007/s13238-017-0418-2 (PMC5546933; doi:10.1007/s13238-017-0418-2)
Supplement: Supplementary file 3 — Supplementary material 3 (XLSX 10 kb) [file 13238_2017_418_MOESM3_ESM.xlsx]

## Sheet: Sheet1
Supplementary information, Table S2. Primers used for gRNA cloning
Primer No.	Sequence
HEK293 Site 3-FP	CACCGGCCCAGACTGAGCACGTGA
HEK293 Site 3-RP	AAACTCACGTGCTCAGTCTGGGCC
RNF2-FP	CACCGTCATCTTAGTCATTACCTG
RNF2-RP	AAACCAGGTAATGACTAAGATGAC
gRNA-1-FP	TAGGTGCGGCCAGCTTTCAGGCAG
gRNA-1-RP	AAACCTGCCTGAAAGCTGGCCGCA
gRNA-2-FP	TAGGAAATTCGAGAACTAACTG
gRNA-2-RP	AAACCAGTTAGTTCTCGAATTT
gRNA-2-T1-FP	TAGGAATTCGAGAACTAACTG
gRNA-2-T1-RP	AAACCAGTTAGTTCTCGAATT
gRNA-2-T2-FP	TAGGATTCGAGAACTAACTG
gRNA-2-T2-RP	AAACCAGTTAGTTCTCGAAT
