# Supplementary material for: Effective gene editing by high-fidelity base editor 2 in mouse zygotes
Source: Protein Cell. 2017 Jun 5;8(8):601–11. doi: 10.1007/s13238-017-0418-2 (PMC5546933; doi:10.1007/s13238-017-0418-2)
Supplement: Supplementary file 4 — Supplementary material 4 (XLSX 9 kb) [file 13238_2017_418_MOESM4_ESM.xlsx]

## Sheet: Sheet1
Supplementary information, Table S3. Primers used for detecting base editing
Primer No.	Sequence
Tyr-T7E1-1-FP	TCAACTGCGGAAACTGTAAGTTT
Tyr-T7E1-1-RP	GCCAGGAGGAGAAGAAGGAT
Tyr-T7E1-2-FP	GTATTGCCTTCTGTGGAGTTTC
Tyr-T7E1-2-RP	GGTGTTGACCCATTGTTCATT
HEK293 Site 3-T7E1-FP	CCCAGCCAAACTTGTCAACC
HEK293 Site 3-T7E1-RP	ATGTGGGCTGCCTAGAAAGG
RNF2-T7E1-FP	TTCCAGCAATGTCTCAGGCT
RNF2-T7E1-RP	TACAGCAAGGAGGACTTGCC
